# Supplementary material for: Bioactivity-Guided Fractionation and Mechanistic Insights into Aristolochia ringens Root Extract-Induced G1 Phase Arrest and Mitochondria-Mediated Apoptosis in Human Colon Adenocarcinoma Cells
Source: Pharmaceuticals (Basel). 2025 Aug 23;18(9):1250. doi: 10.3390/ph18091250 (PMC12472686; doi:10.3390/ph18091250)
Supplement: Supplementary file 1 [file pharmaceuticals-18-01250-s001.zip]

Archive with 1 entries (1 files):
- pharmaceuticals-3761029-supplementary.pdf
